# Supplementary material for: Genetic Classification of a Novel Genotype of the Genus Acanthamoeba Isolated from Tap Water in Mexico
Source: Trop Med Infect Dis. 2026 Apr 1;11(4):93. doi: 10.3390/tropicalmed11040093 (PMC13120473; doi:10.3390/tropicalmed11040093)
Supplement: Supplementary file 1 [file tropicalmed-11-00093-s001.zip]

Archive with 1 entries (1 files):
- tropicalmed-4191885-supplementary.pdf
